# Supplementary material for: Association between Advanced Glycation End-Products and Sarcopenia in Patients with Chronic Kidney Disease
Source: Biomedicines. 2022 Jun 23;10(7):1489. doi: 10.3390/biomedicines10071489 (PMC9313160; doi:10.3390/biomedicines10071489)
Supplement: Supplementary file 1 [file biomedicines-10-01489-s001.zip]

Archive with 1 entries (1 files):
- biomedicines-1754473-supplementary.pdf
